# Supplementary material for: Theory-Guided Design of a Method to Obtain Competitive Balance between U(VI) Adsorption and Swaying Zwitterion-Induced Fouling Resistance on Natural Hemp Fibers
Source: Int J Mol Sci. 2022 Jun 10;23(12):6517. doi: 10.3390/ijms23126517 (PMC9223365; doi:10.3390/ijms23126517)
Supplement: Supplementary file 1 [file ijms-23-06517-s001.zip]

Archive with 1 entries (1 files):
- ijms-1717977-supplementary.pdf
